# Supplementary material for: Machine learning-based mortality risk prediction models in patients with sepsis-associated acute kidney injury: a systematic review
Source: Front Med (Lausanne). 2025 Oct 8;12:1680180. doi: 10.3389/fmed.2025.1680180 (PMC12540499; doi:10.3389/fmed.2025.1680180)
Supplement: Supplementary file 1 [file Table_1.xlsx]

## Sheet: Sheet1
Author	Year	Country	Disease background	Study Type	Data Source	AKI Diagnostic Criteria	Predicted outcomes
Jie Tang(19)	2024	China	ICU sepsis patients over 65 years old	Retrospective cohort study	MIMIC-IV database	2012 KDIGO	Hospitalized mortality rate
Xunliang Li(20)	2023	China	Adult septic patients with AKI within 48 h of ICU admission	Retrospective cohort study	MIMIC-IV database	2012 KDIGO	Hospitalized mortality rate
Hongshan Zhou(21)	2023	China	Patients over 18 years old with sepsis admitted to ICUs	Retrospective cohort study	MIMIC-IV database, Xiangya Hospital of Central South University, Xiangya Third Hospital of Central South University, China	2012 KDIGO	Hospitalized mortality rate
XiaoQin Luo(22)	2022	China	Patients over 18 years of age with sepsis admitted to ICUs	Retrospective cohort study	MIMIC-IV database, eICU database	2012 KDIGO	28-day mortality rate
Jijun Yang(23)	2023	China	Patients over 18 years of age with sepsis admitted to ICUs	Retrospective cohort study	MIMIC-IV database	2012 KDIGO	28-day mortality rate
Tianyun Gao(24)	2024	China	Patients over 18 years of age with sepsis admitted to ICUs	Retrospective cohort study	MIMIC-IV database	2012 KDIGO	Hospitalized mortality rate
Lei Dong(25)	2024	China	Patients aged 18-89 years with sepsis admitted to ICUs	Retrospective cohort study	MIMIC-IV database, MIMIC-III database, Beijing Friendship Hospital ICU	2012 KDIGO	Hospitalized mortality rate
Zhiyan Fan(26)	2023	China	Patients aged 18 years or older with sepsis admitted to ICUs	Retrospective cohort study	MIMIC-IV database, Hangzhou First People’s Hospital	2012 KDIGO	28-day mortality rate
Le Li(27)	2024	China	Patients over 18 years of age with sepsis admitted to ICUs	Retrospective cohort study	MIMIC-IV database, MIMIC-III database	2012 KDIGO	1-year mortality rate
