# Supplementary material for: Machine learning-based mortality risk prediction models in patients with sepsis-associated acute kidney injury: a systematic review
Source: Front Med (Lausanne). 2025 Oct 8;12:1680180. doi: 10.3389/fmed.2025.1680180 (PMC12540499; doi:10.3389/fmed.2025.1680180)
Supplement: Supplementary file 2 [file Table_2.xlsx]

## Sheet: Sheet1
Authors	Sample size D/I/E	Types of Predictive Modeling Studies	ML algorithms	Optimal algorithm	Removal of missing variables	Interpolation methods	Factor filtering methods	Validation methods	Model checking methods	Calibration metrics
Jie Tang(19)	5934/2942/-	Development and validation of	LR, SVM, GBM, AdaBoost, XGBoost, CatBoost, NB, NN, MLP, KNN, RF	CatBoost	>5%	KNN	RFE	Internal validation	Random sampling	Calibration curve
Xunliang Li(20)	6503/1626/-	Development and validation of	LR, SVM, KNN, DT, RF, XGBoost	XGBoost	NA	MICE	LASSO	Internal validation	Random sampling	Calibration curves
Hongshan Zhou(21)	12923/3231/132	Developed and validated	KNN, AdaBoost, MLP, SVM, LR, NB, GBDT, RF, LightGBM, XGBoost, CatBoost	CatBoost	NA	KNN	RFE	Internal validation + external validation	Random sampling	NA
Xiaoqin Luo(22)	6066/2427/-	Developed and validated	XGBoost, RF, SVM	XGBoost	NA	XGBoost	XGBoost	Internal validation	Random sampling	Calibration curves
Jijun Yang(23)	6411/2747/-	Development and validation of	LR, RF, GBM, XGBoost	XGBoost	>20%.	RF	Boruta	Internal validation	5-fold cross-validation	Calibration curve
Tianyun Gao(24)	9756/2440/-	Developed and validated	KNN, XGBoost, NB, DT, SVM, RF, LR	RF	>25%.	MICE	RF	Internal Verification	10-fold cross-validation	Calibration curve
Lei Dong(25)	4001/1747/1829	Developed and validated	LR, Lasso, Rpart, RF, XGBoost, NN	XGBoost	>30%	KNN	LR, Lasso, RF	Internal validation + external validation	Bootstrap sampling	Calibration curves, Brier scores, and kappa coefficients
Zhiyan Fan(26)	1999/500/100	Developed and validated	RF, SVC, LR, XGBoost, MLP	XGBoost	>30%	MICE	RFE	Internal validation + external validation	Random sampling	NA
Le Li(27)	10200/2550/1658	Developed and validated	LightGBM, XGBoost, CatBoost, RF, LR, Bagging	CatBoost	>30%	MICE	SHAP value	Internal validation + external validation	Random sampling	Calibration curves, Brier scores
