# Supplementary material for: Machine learning-based mortality risk prediction models in patients with sepsis-associated acute kidney injury: a systematic review
Source: Front Med (Lausanne). 2025 Oct 8;12:1680180. doi: 10.3389/fmed.2025.1680180 (PMC12540499; doi:10.3389/fmed.2025.1680180)
Supplement: Supplementary file 3 [file Table_3.xlsx]

## Sheet: Sheet1
Authors	Training set AUC	Internal validation set AUC	External validation set AUC	Predictors ultimately included
Jie Tang(19)	AdaBoost:0.92	AdaBoost:0.75	-	10 items: AKI staging, arterial oxygen partial pressure, lactate levels, urine output, norepinephrine dosage, BUN levels, invasive mechanical ventilation, base excess, and anion gap.
	GBM:0.86	GBM:0.80
	KNN:0.82	KNN:0.79
	LR:0.79	LR:0.77
	MLP:0.81	MLP:0.79
	NB:0.80	NB:0.79
	NN:0.81	NN:0.79
	RF:0.99	RF:0.80
	SVM:0.79	SVM:0.76
	XGBoost:0.84	XGBoost:0.79
	CatBoost:0.84	CatBoost:0.80
Xunliang Li(20)	-	LR:0.73	-	24 items: age, weight, prevalence of cerebrovascular disease, diabetes, rheumatic disease, paraplegia, liver disease, cancer, heart rate, respiratory rate, body temperature, creatinine, serum chloride, hemoglobin, platelets, anion gap, white blood cell count, INR, serum sodium concentration, BUN, prothrombin time, urine output, SOFA score, SAPS II score.
		SVM:0.68
		KNN:0.60
		DT:0.59
		RF:0.78
		XGBoost:0.79
Hongshan Zhou(21)	CatBoost:0.83	CatBoost:0.75	CatBoost:0.75	15 items: urine output, maximum BUN, norepinephrine infusion rate, maximum anion gap, maximum creatinine, maximum red blood cell distribution width, minimum INR, maximum heart rate, maximum body temperature, maximum respiratory rate, minimum inspired oxygen fraction, minimum creatinine, minimum GCS score, and diagnoses of diabetes and stroke.
	GBDT:0.82
	GBM:0.82
	AdaBoost:0.82
	RF:0.82
	XGBoost:0.81
	KNN:0.80
	MLP:0.79
	LR:0.79
	NB:0.76
	SVM:0.76
Xiaoqin Luo(22)	-	XGBoot:0.80	XGBoost:0.75	34 items: age, gender, ethnicity, hours post-admission, systolic blood pressure, diastolic blood pressure, heart rate, respiratory rate, body temperature, oxygen saturation, GCS score, urine output, baseline serum creatinine, hemoglobin, white blood cell count, platelet count, serum total bilirubin, human serum albumin, serum creatinine, BUN, arterial blood pH, arterial blood oxygen partial press…
		RF:0.80	RF:0.75
		SVM:0.77	SVM:0.72
Jijun Yang(23)	-	LR:0.85	-	50 items: Minimum shadow value, diabetes without complications, average shadow value, diabetes with complications, acute myocardial infarction, congestive heart failure, gender, ventilation status, acute kidney injury stage, paraplegia, maximum shadow value, eosinophils, respiratory rate, monocytes, albumin, calcium, hemoglobin, lymphocyte-to-monocyte ratio, cancer, cardiovascular disease, neutro…
		RF:0.85
		GBM:0.87
		XGBoost:0.87
Tianyun Gao(24)	-	KNN:0.69	-	11 items: GCS score, AKI grading, SAPS II score, respiratory rate, creatinine level, sodium level, BMI, absolute lymphocyte count, urine output, age, and temperature.
		XGBoost:0.80
		NB:0.76
		DT:0.64
		SVM:0.72
		RF:0.80
		LR:0.76
Lei Dong(25)	LR:0.84	LR:0.82	LR:0.75	42 items: unspecified primary hypertension, type 2 diabetes without mention of complications, unspecified congestive heart failure, acute hemorrhagic anemia, acute respiratory failure with hypoxemia, acute respiratory failure, atrial fibrillation, atrial and atrioventricular pacing, left bundle branch block, ST segment, ventricular tachycardia, invasive ventilation, age, maximum blood gas lactate…
	Lasso:0.83	Lasso:0.81	Lasso:0.73
	Rpart:0.75	Rpart:0.73	Rpart:0.60
	RF:0.88	RF:0.80	RF:0.64
	XGBoost:0.94	XGBoost:0.86	XGBoost:0.89
	NN:0.87	NN:0.82	NN:0.74
Zhiyan Fan(26)	RF:0.79	-	RF:0.67	40 items: SOFA score, AKI stage III, minimum blood glucose level, minimum white blood cell count, mean oxygen saturation, maximum creatinine level, maximum sodium level, urine output, maximum white blood cell count, minimum lactate level, body weight, mean heart rate, minimum mean arterial pressure, maximum blood glucose level, minimum platelet count, minimum hematocrit, mean arterial pressure, a…
	SVC:0.76		SVC:0.69
	LR:0.74		LR:0.67
	XGBoost:0.83		XGBoost:0.79
	MLP:0.79		MLP:0.73
Le Li(27)	-	CatBoost: 0.81	CatBoost: 0.78	10 items: age, ICU length of stay, GCS score, hypertension, chronic kidney disease, creatinine, BUN, aspartate aminotransferase, hemoglobin, and urine output.
		LightGBM:0.80	LightGBM:0.77
		XGBoost:0.79	XGBoost:0.75
		RF:0.79	RF:0.76
		LR:0.79	LR:0.77
		Bagging:0.74	Bagging:0.68
