# Supplementary material for: Machine learning-based mortality risk prediction models in patients with sepsis-associated acute kidney injury: a systematic review
Source: Front Med (Lausanne). 2025 Oct 8;12:1680180. doi: 10.3389/fmed.2025.1680180 (PMC12540499; doi:10.3389/fmed.2025.1680180)
Supplement: Supplementary file 4 [file Table_4.xlsx]

## Sheet: Sheet1
Authors	Risk of bias				Applicability			Overall
	Participants	Predictors	Outcome	Analysis	Participants	Predictors	Outcome	Risk of bias	Applicability
Jie Tang(19)	-	-	+	-	-	-	-	-	+
Xunliang Li(20)	-	+	+	-	-	-	-	-	+
Hongshan Zhou(21)	-	+	+	-	-	-	-	-	+
XiaoQin Luo(22)	-	-	+	-	-	-	-	-	+
Jijun Yang(23)	-	+	+	-	-	-	-	-	+
Tianyun Gao(24)	-	+	+	-	-	-	-	-	+
Lei Dong(25)	-	-	+	+	-	-	-	-	+
Zhiyan Fan(26)	-	+	+	+	-	-	-	-	+
Le Li(27)	-	+	+	+	-	-	-	+	+
-, high risk of bias; +, low risk of bias;
